# Supplementary material for: Using Risk Assessment to Improve Screening for Albuminuria among US Adults without Diabetes
Source: J Gen Intern Med. 2024 Nov 18;40(13):3159–69. doi: 10.1007/s11606-024-09185-9 (PMC12508371; doi:10.1007/s11606-024-09185-9)
Supplement: Supplementary file 1 — Supplementary file1 (ZIP 53.8 KB) [file 11606_2024_9185_MOESM1_ESM.zip]

Archive with 2 entries (2 files):
- 11606_2024_9185_MOESM1_ESM.docx
- Calculator_3 models_Final_ESM.xlsx
