# Supplementary material for: Using Risk Assessment to Improve Screening for Albuminuria among US Adults without Diabetes
Source: J Gen Intern Med. 2024 Nov 18;40(13):3159–69. doi: 10.1007/s11606-024-09185-9 (PMC12508371; doi:10.1007/s11606-024-09185-9)
Supplement: Supplementary file 1 — Supplementary file1 (ZIP 53.8 KB) [file 11606_2024_9185_MOESM1_ESM.zip › Calculator_3 models_Final_ESM.xlsx]

## Sheet: Model 1
Parameter	Value (Enter Below)	Estimate	Pr > |t|		X*Beta
Intercept		-3.3723	<.0001		-3.3723
Age: (1=yes, 0=no)
< 25 years	0	0.522	<.0001		0
25-64 years	0	0			0
65-74 years	0	0.2415	0.0333		0
75 + years	1	0.9294	<.0001		0.9294
Sex (1=male, 0=female)	0	-0.3873	<.0001		0
Race: (1=yes, 0=no)
White	0	0			0
Black	1	0.2489	0.0023		0.2489
Mexican	0	0.5301	<.0001		0
Other Hispanic	0	-0.1342	0.4343		0
Other Non-Hispanic	0	0.4185	0.0011		0
Comorbidities: (1=yes, 0=no)
Current Smoker	0	0.2785	0.0051		0
Prediabetes	1	0.1561	0.0343		0.1561
High Blood Pressure	1	1.4134	<.0001		1.4134
CVD	0	0.2172	0.0238		0
					-0.6245
		Probability of Albuminuria =			0.348759

## Sheet: Model 2
Parameter	Value (Enter Below)	Estimate	Pr > |t|		X*Beta
Intercept		-3.4053	<.0001		-3.4053
Age: (1=yes, 0=no)
< 25 years	0	0.4956	0.0001		0
25-64 years	0	0			0
65-74 years	0	0.2585	0.0365		0
75 + years	1	0.7934	<.0001		0.7934
Sex (1=male, 0=female)	0	-0.3716	<.0001		0
Race: (1=yes, 0=no)
White	0	0			0
Black	1	0.2299	0.0057		0.2299
Mexican	0	0.5195	<.0001		0
Other Hispanic	0	-0.1417	0.4062		0
Other Non-Hispanic	0	0.4161	0.0009		0
Comorbidities: (1=yes, 0=no)
Current Smoker	0	0.254	0.0105		0
Prediabetes	1	0.1582	0.0339		0.1582
High Blood Pressure	1	1.4748	<.0001		1.4748
CVD	0	0.2751	0.0069		0
High Uric Acid	1	0.3607	0.0003		0.3607
eGFR < 60 ml/min/1.73m2	0	0.5361	<.0001		0
Low HDL	1	0.2314	0.0637		0.2314
Obese	1	0.000867	0.9905		0.000867
Medication use (1=yes, 0=no)
ACEi	0	-0.3529	0.0002		0
ARB	0	-0.4389	0.0042		0
Statin	0	-0.313	0.0027		0
					-0.156033
		Probability of Albuminuria =			0.461071

## Sheet: Model 3
Developmental Data set								Two measurements
Parameter	Value (Enter Below)	Estimate	Pr > |t|		X*Beta			Value (Enter Below)	Estimate	Pr > |t|		X*Beta
Intercept		-3.2699	<.0001		-3.2699				-5.2819	<.0001		-5.2819
Age: (1=yes, 0=no)
< 25 years	0	0.5987	0.0004		0			0	0.9382	0.16		0
25-64 years	0	0			0			0				0
65-74 years	1	0.1271	0.4172		0.1271			1	-0.00354	0.9946		-0.00354
75 + years	0	0.6195	0.0001		0			0	-0.2431	0.5772		0
Sex (1=male, 0=female)	1	-0.9274	<.0001		-0.9274			1	-1.121	0.0509		-1.121
Race: (1=yes, 0=no)
White	0	0			0			0				0
Black	0	0.4281	0.0006		0			0	0.0202	0.9729		0
Mexican	1	0.522	<.0001		0.522			1	0.5358	0.1013		0.5358
Other Hispanic	0	-0.1489	0.3832		0			0	-0.0938	0.8457		0
Other Non-Hispanic	0	0.4214	0.0008		0			0	0.5176	0.3518		0
Comorbidities: (1=yes, 0=no)
Current Smoker	0	0.3106	0.0023		0			0	0.407	0.0622		0
Prediabetes	0	0.1279	0.3267		0			0	0.3527	0.5432		0
High Blood Pressure	1	1.1675	<.0001		1.1675			1	2.0649	<.0001		2.0649
CVD	0	0.2069	0.0438		0			0	-0.0207	0.9447		0
High Uric Acid	1	0.6003	<.0001		0.6003			1	1.0064	0.0039		1.0064
eGFR < 60 ml/min/1.73m2	0	0.5668	<.0001		0			0	1.1136	0.0054		0
Low HDL	0	0.2274	0.0641		0			0	-0.7704	0.065		0
Obese	1	-0.1132	0.2962		-0.1132			1	-0.1048	0.7721		-0.1048
Medication use (1=yes, 0=no)
ACEi	0	-0.3537	0.0001		0			0	-0.4982	0.266		0
ARB	0	-0.4267	0.0046		0			0	-1.0189	0.0737		0
Statin	0	-0.3327	0.0016		0			0	-0.1089	0.7434		0
Interactions (do NOT touch)
age_lt25*male	0	-0.1111	0.5912		0			0	-1.3871	0.2384		0
age_6574*male	1	0.4171	0.0563		0.4171			1	0.9117	0.2265		0.9117
age_ge75*male	0	0.6213	0.0006		0			0	1.3004	0.0094		0
male*high_bp_new	1	0.5795	0.0004		0.5795			1	0.7839	0.2025		0.7839
prediabet*high_bp_ne	0	0.2721	0.0907		0			0	0.4075	0.4686		0
age_lt25*black	0	-0.6569	0.0027		0			0	0.1002	0.9394		0
age_6574*black	0	0.00746	0.9691		0			0	0.1825	0.8073		0
age_ge75*black	0	-0.4647	0.0559		0			0	-0.1035	0.8727		0
prediabet*high_UA_ne	0	-0.5486	0.0021		0			0	-1.5343	0.0015		0
male*obese	1	0.3054	0.0696		0.3054			1	0.6261	0.2216		0.6261
black*obese	0	-0.141	0.292		0			0	-1.1557	0.0547		0
					-0.5916							-0.58244
		Probability of Albuminuria =			0.356268							0.358371
